# Supplementary material for: A Systematic Review of the Distribution of Tick-Borne Pathogens in Wild Animals and Their Ticks in the Mediterranean Rim between 2000 and 2021
Source: Microorganisms. 2022 Sep 16;10(9):1858. doi: 10.3390/microorganisms10091858 (PMC9504443; doi:10.3390/microorganisms10091858)
Supplement: Supplementary file 1 [file microorganisms-10-01858-s001.zip]

Archive with 1 entries (1 files):
- microorganisms-1866203-supplementary.pdf
